# Supplementary material for: Solvent-Producing Clostridia Revisited
Source: Microorganisms. 2023 Sep 7;11(9):2253. doi: 10.3390/microorganisms11092253 (PMC10538166; doi:10.3390/microorganisms11092253)
Supplement: Supplementary file 1 [file microorganisms-11-02253-s001.zip]

Archive with 7 entries (5 files):
- microorganisms-2519127-supplementary/
- microorganisms-2519127-supplementary/Supplamentary-Files/
- microorganisms-2519127-supplementary/Supplamentary-Files/.DS_Store
- microorganisms-2519127-supplementary/Supplamentary-Files/CONVERSION TABLE FOR DJ CULTURE COLLECTION STRAINS.csv
- microorganisms-2519127-supplementary/Supplamentary-Files/DJ CC STRAINS AS LISTED IN THE PHYLOGENETIC TREE.csv
- microorganisms-2519127-supplementary/Supplamentary-Files/DJextended_ANI.pdf
- microorganisms-2519127-supplementary/Supplamentary-Files/Fig.S1 Legend.pdf
