# Supplementary material for: Solvent-Producing Clostridia Revisited
Source: Microorganisms. 2023 Sep 7;11(9):2253. doi: 10.3390/microorganisms11092253 (PMC10538166; doi:10.3390/microorganisms11092253)
Supplement: Supplementary file 1 [file microorganisms-11-02253-s001.zip › microorganisms-2519127-supplementary/Supplamentary-Files/CONVERSION TABLE FOR DJ CULTURE COLLECTION STRAINS.csv]

IMG taxon oid	NCBI Genbank accession	DJ Code	Species	Strain	Culture collection
2853006859	GCA_013294465.1	DJ001	C. beijerinckii Group 4	P193	NCP Culture Collection - C. beijerinckii Group 4
2836582527	GCA_014230545.1	DJ002	C. saccharobutylicum	P249-B	NCP Culture Collection - C. saccharobutylicum
2836596262	GCA_014230555.1	DJ003	C. saccharobutylicum	P258	NCP Culture Collection - C. saccharobutylicum
2853932021	GCA_013297425.1	DJ005	C. saccharobutylicum	P262	NCP Culture Collection - C. saccharobutylicum
2853012493	GCA_014137665.1	DJ006	C. saccharobutylicum	P265-S	NCP Culture Collection - C. saccharobutylicum
2837889577	GCA_014230585.1	DJ007	C. saccharobutylicum	P268	NCP Culture Collection - C. saccharobutylicum
2836600888	GCA_014230605.1	DJ008	C. beijerinckii Group 4	P272	NCP Culture Collection - C. beijerinckii Group 4
2852921493	GCA_013297065.1	DJ009	C. beijerinckii Group 4	P270	NCP Culture Collection - C. beijerinckii Group 4
2836615694	GCA_014230645.1	DJ010	C. beijerinckii Group 4	37/3 (IMUN British)	NCP Culture Collection - C. beijerinckii Group 4
2836606728	GCA_014230485.1	DJ011	C. tetanomorphum	NTCT 543	International Culture Collection - Clade 1
2839825155	GCA_014230595.1	DJ012	C. beijerinckii Group 4	BASB/B2 (28/2/44) (28/02/46)	NCP Culture Collection - C. beijerinckii Group 4
2837741650	GCA_014230505.1	DJ013	C. butyricum	IFO 3854	International Culture Collection - Clade 2
2840060903	GCA_014230655.1	DJ015	C. beijerinckii Group 3	NCIMB 9579	International Culture Collection - Clade 2
2739367900	GCA_013407215.1	DJ017	C. beijerinckii Group 4	P202	NCP Culture Collection - C. beijerinckii Group 4
2853941192	GCA_014137875.1	DJ018	C. saccharobutylicum	P220	NCP Culture Collection - C. saccharobutylicum
2852829042	GCA_013294145.1	DJ019	C. beijerinckii Group 4	P259	NCP Culture Collection - C. beijerinckii Group 4
2853017232	GCA_013294505.1	DJ020	C. beijerinckii Group 4	P280	NCP Culture Collection - C. beijerinckii Group 4
2837894189	GCA_014230695.1	DJ021	C. saccharobutylicum	P164	NCP Culture Collection - C. saccharobutylicum
2852911756	GCA_013294275.1	DJ022	C. beijerinckii Group 4	BAS/B3 (CSC 1944)	NCP Culture Collection - C. beijerinckii Group 4
2836611063	GCA_014230715.1	DJ023	C. saccharobutylicum	BASB/B3/ 136	NCP Culture Collection - C. saccharobutylicum
2852917358	GCA_013297095.1	DJ024	C. acetobutylicum	ATCC 8529	International Culture Collection - Clade 1
2836591643	GCA_014230685.1	DJ025	C. saccharobutylicum	P170/I	NCP Culture Collection - C. saccharobutylicum
2853022938	GCA_013294475.1	DJ026	C. beijerinckii Group 4	BAS/B (BAS/B) (13/10/44)	NCP Culture Collection - C. beijerinckii Group 4
2852834679	GCA_013294105.1	DJ027	C. beijerinckii Group 4	BAS/B (BAS/B) (13/10/44)	NCP Culture Collection - C. beijerinckii Group 4
2852851869	GCA_014137795.1	DJ028	C. beijerinckii Group 1	NRRL B-593	International Culture Collection - Clade 2
2852857728	GCA_013294155.1	DJ030	C. beijerinckii Group 1	ATCC 6014	International Culture Collection - Clade 2
2690315613	GCA_013407535.1	DJ031	C. beijerinckii Group 1	ATCC 6015	International Culture Collection - Clade 2
2852954257	GCA_013294385.1	DJ032	C. beijerinckii Group 2	ATCC10132	International Culture Collection - Clade 2
2852863615	GCA_013149505.1	DJ033	C. beijerinckii Group 2	NRRL B-597	International Culture Collection - Clade 2
2852959364	GCA_013294345.1	DJ034	C. beijerinckii Group 1	IAM 19002	International Culture Collection - Clade 2
2852965261	GCA_013294375.1	DJ035	C. beijerinckii Group 1	IAM19006	International Culture Collection - Clade 2
2852971267	GCA_013294365.1	DJ036	C. beijerinckii Group 1	ATCC 17795	International Culture Collection - Clade 2
2852977015	GCA_013294405.1	DJ037	C. beijerinckii Group 2	ATCC 39058	International Culture Collection - Clade 2
2839862237	GCA_014230495.1	DJ038	C. acetobutylicum	ATCC 17792	International Culture Collection - Clade 1
2837745915	GCA_014230755.1	DJ039	C. saccharobutylicum	P206-S	NCP Culture Collection - C. saccharobutylicum
2853028596	GCA_013294515.1	DJ040	C. beijerinckii Group 4	BAS/B/F (13/10/44)	NCP Culture Collection - C. beijerinckii Group 4
2853922816	GCA_013297385.1	DJ041	C. saccharobutylicum	BAS/B/F 13/10/44	NCP Culture Collection - C. saccharobutylicum
2852927127	GCA_013297085.1	DJ043	C. beijerinckii Group 4	P263	NCP Culture Collection - C. beijerinckii Group 4
2852932783	GCA_013294255.1	DJ044	C. beijerinckii Group 4	P264	NCP Culture Collection - C. beijerinckii Group 4
2852938361	GCA_013294325.1	DJ045	C. beijerinckii Group 4	P172	NCP Culture Collection - C. beijerinckii Group 4
2852869212	GCA_014137675.1	DJ046	C. butyricum	IFO 3853	International Culture Collection - Clade 2
2852944039	GCA_013294245.1	DJ047	C. beijerinckii Group 2	NCIMB 8052	International Culture Collection - Clade 2
2852988884	GCA_013297165.1	DJ048	C. saccharoperbutylacetonicum	N1-4 (HMT)	International Culture Collection - Clade 2
2852873617	GCA_013296975.1	DJ049	C. saccharoperbutylacetonicum	N1-504	International Culture Collection - Clade 2
2853852797	GCA_013296915.1	DJ050	C. beijerinckii Group 2	N1-4081 (Young)	International Culture Collection - Clade 2
2852840312	GCA_013149485.1	DJ051	C. beijerinckii Group 1	NCIB 6444	International Culture Collection - Clade 2
2853034390	GCA_013294545.1	DJ052	C. beijerinckii Group 2	NCIB 8653	International Culture Collection - Clade 2
2852879552	GCA_013294165.1	DJ054	C. beijerinckii Group 2	214 C. Madisonii	International Culture Collection - Clade 2
2718217649	GCA_013407415.1	DJ055	C. beijerinckii Group 2	4J9 C. Madisonii	International Culture Collection - Clade 2
2852995076	GCA_014137785.1	DJ056	C. beijerinckii Group 4	HL2 (Hongo)	NCP Culture Collection - C. beijerinckii Group 4
2853039976	GCA_013294555.1	DJ057	C. beijerinckii Group 2	NRRL B-594	Clade 2
2853045934	GCA_013294575.1	DJ058	C. beijerinckii Group 4	HL4 (Hongo)	NCP Culture Collection - C. beijerinckii Group 4
2853780614	GCA_013296635.1	DJ059	C. beijerinckii Group 4	HL5 (Hongo)	NCP Culture Collection - C. beijerinckii Group 4
2853786272	GCA_013296725.1	DJ060	C. beijerinckii Group 4	HL9 (Hongo)	NCP Culture Collection - C. beijerinckii Group 4
2853791936	GCA_013296705.1	DJ061	C. tetanomorphum	MG1	International Culture Collection - Clade 1
2852902837	GCA_013294265.1	DJ062	C. tetanomorphum	NTCT 543	International Culture Collection - Clade 1
2852907389	GCA_013149585.1	DJ064	C. butyricum	IFO 3353	International Culture Collection - Clade 2
2852949647	GCA_013149575.1	DJ065	C. butyricum	ATCC 17791	International Culture Collection - Clade 2
2853051806	GCA_013297145.1	DJ066	C. beijerinckii Group 4	HL10 (Hongo)	NCP Culture Collection - C. beijerinckii Group 4
2739367649	GCA_013407305.1	DJ068	C. beijerinckii Group 2	AA 004 (Young)	International Culture Collection - Clade 2
2853000720	GCA_013294445.1	DJ069	C. saccharoperbutylacetonicum	M1 (Hongo)	International Culture Collection - Clade 2
2853888338	GCA_013297345.1	DJ070	C. saccharobutylicum	NCP 162/B1 (British)	NCP Culture Collection - C. saccharobutylicum
2853057518	GCA_013149465.1	DJ071	C. saccharobutylicum	P199	NCP Culture Collection - C. saccharobutylicum
2853062169	GCA_013149715.1	DJ072	C. saccharobutylicum	P200-S	NCP Culture Collection - C. saccharobutylicum
2853066801	GCA_013294605.1	DJ073	C. beijerinckii Group 4	P261	NCP Culture Collection - C. beijerinckii Group 4
2853072447	GCA_013149375.1	DJ074	C. acetobutylicum	NCIMB 6442	International Culture Collection - Clade 1
2853076628	GCA_014137745.1	DJ075	C. butyricum	IFO 3858	International Culture Collection - Clade 2
2853080987	GCA_013149515.1	DJ076	C. beijerinckii Group 3	NCIMB 9580	International Culture Collection - Clade 2
2853086610	GCA_013149565.1	DJ077	C. beijerinckii Group 3	NCIMB 9580	International Culture Collection - Clade 2
2853092212	GCA_013149405.1	DJ078	C. beijerinckii Group 3	NCIMB 9581	International Culture Collection - Clade 2
2739367665	GCA_013407365.1	DJ079	C. beijerinckii Group 3	NCIMB 11373	International Culture Collection - Clade 2
2853098303	GCA_013294615.1	DJ080	C. beijerinckii Group 1	IAM 19015	International Culture Collection - Clade 2
2737472024	GCA_013407315.1	DJ081	C. saccharobutylicum	BAS/B3/SW/336 S (NCP 1946)	NCP Culture Collection - C. saccharobutylicum
2853796424	GCA_013296715.1	DJ082	C. beijerinckii Group 4	BAS/B3/SW/336 S (1946)	NCP Culture Collection - C. beijerinckii Group 4
2837750548	GCA_014230745.1	DJ083	C. beijerinckii Group 3	ATCC 14823	International Culture Collection - Clade 2
2853104599	GCA_013294625.1	DJ084	C. beijerinckii Group 4	BAS/B3/SW/136	NCP Culture Collection - C. beijerinckii Group 4
2853478429	GCA_013295665.1	DJ085	C. beijerinckii Group 4	BASB/B2 (28/2/44) (28/02/45)	NCP Culture Collection - C. beijerinckii Group 4
2837755925	GCA_014230795.1	DJ086	C. saccharobutylicum	P172-S	NCP Culture Collection - C. saccharobutylicum
2853110220	GCA_013149705.1	DJ087	C. saccharobutylicum	P254-S	NCP Culture Collection - C. saccharobutylicum
2853893022	GCA_013407245.1	DJ088	C. beijerinckii Group 2	4J9 C. Madisonii	International Culture Collection - Clade 2
2853114866	GCA_013294675.1	DJ089	C. beijerinckii Group 4	HL2 (Hongo)	NCP Culture Collection - C. beijerinckii Group 4
2837760540	GCA_014230785.1	DJ090	C. saccharobutylicum	BASB/B2 (BAS/B)	NCP Culture Collection - C. saccharobutylicum
2853120513	GCA_013149425.1	DJ091	C. beijerinckii Group 3	ATCC 11914	International Culture Collection - Clade 2
2853701550	GCA_013296465.1	DJ092	C. beijerinckii Group 4	P199	NCP Culture Collection - C. beijerinckii Group 4
2853126168	GCA_013149695.1	DJ093	C. saccharobutylicum	P200-B	NCP Culture Collection - C. saccharobutylicum
2853130867	GCA_013149605.1	DJ094	C. saccharobutylicum	P200-S	NCP Culture Collection - C. saccharobutylicum
2853135584	GCA_013297175.1	DJ095	C. beijerinckii Group 4	P202 B	NCP Culture Collection - C. beijerinckii Group 4
2853141177	GCA_013149325.1	DJ096	C. saccharobutylicum	P200-S	NCP Culture Collection - C. saccharobutylicum
2853145845	GCA_013294665.1	DJ097	C. beijerinckii Group 4	BAS/B2	NCP Culture Collection - C. beijerinckii Group 4
2852982673	GCA_013297125.1	DJ098	C. saccharoperbutylacetonicum	ATCC 27021 (SA)	International Culture Collection - Clade 2
2837775235	GCA_014230825.1	DJ099	C. saccharobutylicum	P171	NCP Culture Collection - C. saccharobutylicum
2853151437	GCA_013149665.1	DJ100	C. saccharobutylicum	P172/I	NCP Culture Collection - C. saccharobutylicum
2853156184	GCA_014137775.1	DJ101	C. saccharobutylicum	P172/II	NCP Culture Collection - C. saccharobutylicum
2853160880	GCA_013294705.1	DJ102	C. beijerinckii Group 4	P173	NCP Culture Collection - C. beijerinckii Group 4
2839858157	GCA_014231285.1	DJ103	C. acetobutylicum	ATCC 4259	International Culture Collection - Clade 1
2837779852	GCA_014230845.1	DJ104	C. saccharobutylicum	P186	NCP Culture Collection - C. saccharobutylicum
2853166463	GCA_013294745.1	DJ105	C. beijerinckii Group 4	P192	NCP Culture Collection - C. beijerinckii Group 4
2853172105	GCA_013294755.1	DJ106	C. beijerinckii Group 4	BAS/B2	NCP Culture Collection - C. beijerinckii Group 4
2853177773	GCA_013294715.1	DJ107	C. beijerinckii Group 4	P199	NCP Culture Collection - C. beijerinckii Group 4
2744055043	GCA_013407585.1	DJ108	C. beijerinckii Group 4	P213	NCP Culture Collection - C. beijerinckii Group 4
2853183456	GCA_013294765.1	DJ110	C. beijerinckii Group 4	P224	NCP Culture Collection - C. beijerinckii Group 4
2853193750	GCA_013294805.1	DJ112	C. beijerinckii Group 4	P236	NCP Culture Collection - C. beijerinckii Group 4
2853199344	GCA_013149685.1	DJ115	C. saccharobutylicum	NCP 19a	NCP Culture Collection - C. saccharobutylicum
2853204060	GCA_013294855.1	DJ116	C. beijerinckii Group 4	NCP24b	NCP Culture Collection - C. beijerinckii Group 4
2837784473	GCA_014230855.1	DJ117	C. saccharobutylicum	NCP 52b	NCP Culture Collection - C. saccharobutylicum
2853209711	GCA_013149765.1	DJ118	C. saccharobutylicum	BASB/B3/SW/136	NCP Culture Collection - C. saccharobutylicum
2853214457	GCA_013294815.1	DJ119	C. beijerinckii Group 4	P143	NCP Culture Collection - C. beijerinckii Group 4
2853945840	GCA_013297465.1	DJ120	C. saccharobutylicum	P144	NCP Culture Collection - C. saccharobutylicum
2853220128	GCA_013294825.1	DJ121	C. beijerinckii Group 4	P145	NCP Culture Collection - C. beijerinckii Group 4
2837789126	GCA_014230885.1	DJ122	C. saccharobutylicum	P154	NCP Culture Collection - C. saccharobutylicum
2852885154	GCA_013297045.1	DJ123	C. beijerinckii Group 3	NRRL B-592	International Culture Collection - Clade 2
2852891206	GCA_013294205.1	DJ124	C. beijerinckii Group 1	NRRL B-593	International Culture Collection - Clade 2
2853225820	GCA_013294835.1	DJ125	C. beijerinckii Group 4	HL3 (Hongo)	NCP Culture Collection - C. beijerinckii Group 4
2853231495	GCA_013294915.1	DJ126	C. beijerinckii Group 4	BAS/B (BAS/B/F) (13/10/44)	NCP Culture Collection - C. beijerinckii Group 4
2853237126	GCA_013294955.1	DJ127	C. beijerinckii Group 4	BAS/B (BAS/B) (13/10/44)	NCP Culture Collection - C. beijerinckii Group 4
2853242836	GCA_013294905.1	DJ128	C. beijerinckii Group 4	P170 I	NCP Culture Collection - C. beijerinckii Group 4
2853707194	GCA_013297265.1	DJ129	C. beijerinckii Group 4	P170 II	NCP Culture Collection - C. beijerinckii Group 4
2853898795	GCA_013410865.1	DJ130	C. saccharobutylicum	P194	NCP Culture Collection - C. saccharobutylicum
2853712860	GCA_013296445.1	DJ131	C. beijerinckii Group 4	P171	NCP Culture Collection - C. beijerinckii Group 4
2853903430	GCA_013297315.1	DJ132	C. saccharobutylicum	P172/I	NCP Culture Collection - C. saccharobutylicum
2818991447	GCA_013410855.1	DJ133	C. saccharobutylicum	P172/II	NCP Culture Collection - C. saccharobutylicum
2853718606	GCA_013296535.1	DJ136	C. beijerinckii Group 4	P173	NCP Culture Collection - C. beijerinckii Group 4
2853724395	GCA_013296485.1	DJ139	C. beijerinckii Group 4	P230	NCP Culture Collection - C. beijerinckii Group 4
2853730046	GCA_013296505.1	DJ140	C. beijerinckii Group 4	P230	NCP Culture Collection - C. beijerinckii Group 4
2853484060	GCA_013295675.1	DJ141	C. beijerinckii Group 4	P143	NCP Culture Collection - C. beijerinckii Group 4
2853873666	GCA_014137885.1	DJ142	C. saccharobutylicum	P195	NCP Culture Collection - C. saccharobutylicum
2853735659	GCA_013296525.1	DJ143	C. beijerinckii Group 4	P200	NCP Culture Collection - C. beijerinckii Group 4
2853741339	GCA_013296555.1	DJ144	C. beijerinckii Group 4	BASB/B2 (BAS/B)	NCP Culture Collection - C. beijerinckii Group 4
2853747046	GCA_013296575.1	DJ145	C. beijerinckii Group 4	CSC-B4-IV (ex Cl. felsineum 4)	NCP Culture Collection - C. beijerinckii Group 4
2853908070	GCA_013297365.1	DJ146	C. saccharobutylicum	P201	NCP Culture Collection - C. saccharobutylicum
2853752884	GCA_014137765.1	DJ147	C. saccharobutylicum	NCP 170 I	NCP Culture Collection - C. saccharobutylicum
2853912712	GCA_013297375.1	DJ148	C. saccharobutylicum	NCP 170 II	NCP Culture Collection - C. saccharobutylicum
2853802089	GCA_013296765.1	DJ149	C. beijerinckii Group 4	P170 II	NCP Culture Collection - C. beijerinckii Group 4
2853757673	GCA_013296625.1	DJ151	C. beijerinckii Group 4	P171	NCP Culture Collection - C. beijerinckii Group 4
2853917303	GCA_013410845.1	DJ152	C. beijerinckii Group 4	P171	NCP Culture Collection - C. beijerinckii Group 4
2853807725	GCA_013296815.1	DJ153	C. beijerinckii Group 4	P171	NCP Culture Collection - C. beijerinckii Group 4
2853248467	GCA_013294925.1	DJ154	C. beijerinckii Group 4	P174	NCP Culture Collection - C. beijerinckii Group 4
2853254104	GCA_013294965.1	DJ155	C. beijerinckii Group 4	P174	NCP Culture Collection - C. beijerinckii Group 4
2757320358	GCA_013407205.1	DJ156	C. saccharobutylicum	P174	NCP Culture Collection - C. saccharobutylicum
2837793746	GCA_014230895.1	DJ157	C. beijerinckii Group 4	P174	NCP Culture Collection - C. beijerinckii Group 4
2853259742	GCA_013295005.1	DJ158	C. beijerinckii Group 4	P174	NCP Culture Collection - C. beijerinckii Group 4
2853265385	GCA_013295085.1	DJ159	C. beijerinckii Group 4	P186	NCP Culture Collection - C. beijerinckii Group 4
2837765145	GCA_014230915.1	DJ160	C. saccharobutylicum	P186	NCP Culture Collection - C. saccharobutylicum
2853489742	GCA_013295685.1	DJ161	C. beijerinckii Group 4	P186	NCP Culture Collection - C. beijerinckii Group 4
2757320409	GCA_013407645.1	DJ162	C. beijerinckii Group 4	P160-B	NCP Culture Collection - C. beijerinckii Group 4
2853813363	GCA_013296775.1	DJ163	C. beijerinckii Group 4	P128	NCP Culture Collection - C. beijerinckii Group 4
2853495384	GCA_013295725.1	DJ164	C. beijerinckii Group 4	P218	NCP Culture Collection - C. beijerinckii Group 4
2853501020	GCA_013295745.1	DJ165	C. beijerinckii Group 4	P218	NCP Culture Collection - C. beijerinckii Group 4
2853506708	GCA_013295765.1	DJ166	C. beijerinckii Group 4	P236	NCP Culture Collection - C. beijerinckii Group 4
2837825013	GCA_014230935.1	DJ167	C. saccharobutylicum	P236	NCP Culture Collection - C. saccharobutylicum
2853819000	GCA_013296805.1	DJ168	C. beijerinckii Group 4	P236	NCP Culture Collection - C. beijerinckii Group 4
2837829631	GCA_014230945.1	DJ169	C. saccharobutylicum	P236	NCP Culture Collection - C. saccharobutylicum
2853512339	GCA_013295795.1	DJ170	C. beijerinckii Group 4	NCP18	NCP Culture Collection - C. beijerinckii Group 4
2853518003	GCA_013295775.1	DJ171	C. beijerinckii Group 4	NCP18	NCP Culture Collection - C. beijerinckii Group 4
2837869396	GCA_014230995.1	DJ172	C. saccharobutylicum	NCP 18	NCP Culture Collection - C. saccharobutylicum
2853523674	GCA_013295845.1	DJ173	C. beijerinckii Group 4	NCP18	NCP Culture Collection - C. beijerinckii Group 4
2853529347	GCA_013295825.1	DJ174	C. beijerinckii Group 4	NCP24b	NCP Culture Collection - C. beijerinckii Group 4
2853535006	GCA_013295875.1	DJ175	C. beijerinckii Group 4	NCP2b	NCP Culture Collection - C. beijerinckii Group 4
2853540646	GCA_013295905.1	DJ176	C. beijerinckii Group 4	NCP52b	NCP Culture Collection - C. beijerinckii Group 4
2853824631	GCA_013296845.1	DJ177	C. beijerinckii Group 4	NCP52b	NCP Culture Collection - C. beijerinckii Group 4
2853271018	GCA_013149795.1	DJ178	C. saccharobutylicum	NCP 52b	NCP Culture Collection - C. saccharobutylicum
2837799272	GCA_014230985.1	DJ179	C. saccharobutylicum	NCP 52b	NCP Culture Collection - C. saccharobutylicum
2853275749	GCA_013295025.1	DJ180	C. beijerinckii Group 4	P144	NCP Culture Collection - C. beijerinckii Group 4
2853281355	GCA_013297205.1	DJ181	C. beijerinckii Group 4	P144	NCP Culture Collection - C. beijerinckii Group 4
2853287015	GCA_013295015.1	DJ182	C. beijerinckii Group 4	P145	NCP Culture Collection - C. beijerinckii Group 4
2853763381	GCA_013296665.1	DJ183	C. beijerinckii Group 4	P154	NCP Culture Collection - C. beijerinckii Group 4
2853292608	GCA_013295035.1	DJ184	C. beijerinckii Group 4	P154	NCP Culture Collection - C. beijerinckii Group 4
2853298261	GCA_013295105.1	DJ185	C. beijerinckii Group 4	P154	NCP Culture Collection - C. beijerinckii Group 4
2853303900	GCA_013297225.1	DJ186	C. beijerinckii Group 4	P160-B	NCP Culture Collection - C. beijerinckii Group 4
2853309746	GCA_013295155.1	DJ187	C. beijerinckii Group 4	P160-B	NCP Culture Collection - C. beijerinckii Group 4
2853878246	GCA_013297305.1	DJ193	C. beijerinckii Group 4	BAS/B (30/11/44)	NCP Culture Collection - C. beijerinckii Group 4
2852689585	GCA_013760815.1	DJ194	C. beijerinckii Group 4	BAS/B (30/11/44)	NCP Culture Collection - C. beijerinckii Group 4
2853546263	GCA_013295865.1	DJ195	C. beijerinckii Group 4	BAS/B (30/11/44)	NCP Culture Collection - C. beijerinckii Group 4
2853551906	GCA_013295915.1	DJ196	C. beijerinckii Group 4	BAS/B (BAS/B/F) (13/10/44)	NCP Culture Collection - C. beijerinckii Group 4
2772190927	GCA_013407405.1	DJ197	C. beijerinckii Group 4	BAS/B (BAS/B/F) (13/10/44)	NCP Culture Collection - C. beijerinckii Group 4
2853557536	GCA_013295945.1	DJ198	C. beijerinckii Group 4	BAS/B (BAS/B/F) (13/10/44)	NCP Culture Collection - C. beijerinckii Group 4
2853847211	GCA_013296875.1	DJ199	C. beijerinckii Group 4	BAS/B (BAS/B/F) (13/10/44)	NCP Culture Collection - C. beijerinckii Group 4
2853563265	GCA_013295955.1	DJ200	C. beijerinckii Group 4	BAS/B (BAS/B) (13/10/44)	NCP Culture Collection - C. beijerinckii Group 4
2754412642	GCA_013407485.1	DJ201	C. beijerinckii Group 4	BAS/B (BAS/B) (13/10/44)	NCP Culture Collection - C. beijerinckii Group 4
2853830261	GCA_013296905.1	DJ202	C. beijerinckii Group 4	BAS/B (BASB) (13/10/44)	NCP Culture Collection - C. beijerinckii Group 4
2853568924	GCA_013295975.1	DJ203	C. beijerinckii Group 4	BAS/B (BAS/B) (13/10/44)	NCP Culture Collection - C. beijerinckii Group 4
2853574578	GCA_013295995.1	DJ204	C. beijerinckii Group 4	BAS/B (BAS/B) (13/10/44)	NCP Culture Collection - C. beijerinckii Group 4
2853580215	GCA_013296005.1	DJ206	C. beijerinckii Group 4	BAS/B/F (13/10/44)	NCP Culture Collection - C. beijerinckii Group 4
2754412726	GCA_013407525.1	DJ207	C. beijerinckii Group 4	BAS/B/F (13/10/44)	NCP Culture Collection - C. beijerinckii Group 4
2853585865	GCA_013296045.1	DJ208	C. beijerinckii Group 4	BAS/B/F (13/10/44)	NCP Culture Collection - C. beijerinckii Group 4
2852695134	GCA_013760745.1	DJ209	C. beijerinckii Group 4	BASB/B2 (BAS/B) (BAS/B May11)	NCP Culture Collection - C. beijerinckii Group 4
2836577954	GCA_014231055.1	DJ210	C. saccharobutylicum	BASB/B2 (BAS/B) (May 12)	NCP Culture Collection - C. saccharobutylicum
2852846225	GCA_013296965.1	DJ211	C. beijerinckii Group 4	BASB/B2 (28/2/44) (28/02/46)	NCP Culture Collection - C. beijerinckii Group 4
2853591502	GCA_013296055.1	DJ212	C. beijerinckii Group 4	BASB/B2 28/2/1944 (28/02/46-7)	NCP Culture Collection - C. beijerinckii Group 4
2853597172	GCA_013296065.1	DJ213	C. beijerinckii Group 4	BASB/B2 (28/2/1944) (28/02/48)	NCP Culture Collection - C. beijerinckii Group 4
2853835908	GCA_013296865.1	DJ214	C. beijerinckii Group 4	BAS/B3 SW/136	NCP Culture Collection - C. beijerinckii Group 4
2853602832	GCA_013296105.1	DJ215	C. beijerinckii Group 4	BASB/B3/SW/136	NCP Culture Collection - C. beijerinckii Group 4
2853608466	GCA_013296115.1	DJ216	C. beijerinckii Group 4	BAS/B3/SW/136	NCP Culture Collection - C. beijerinckii Group 4
2853614135	GCA_013296185.1	DJ217	C. beijerinckii Group 4	BASB/B3 SW/136	NCP Culture Collection - C. beijerinckii Group 4
2852700692	GCA_013760765.1	DJ218	C. beijerinckii Group 4	BASB/B3 SW336	NCP Culture Collection - C. beijerinckii Group 4
2758568496	GCA_013407425.1	DJ219	C. beijerinckii Group 4	BASB/B3 SW/336	NCP Culture Collection - C. beijerinckii Group 4
2853619817	GCA_013296155.1	DJ221	C. beijerinckii Group 4	BASB/B3 I/124	NCP Culture Collection - C. beijerinckii Group 4
2837874011	GCA_014231015.1	DJ222	C. beijerinckii Group 4	BASB/B3 I/124	NCP Culture Collection - C. beijerinckii Group 4
2853625463	GCA_013296145.1	DJ223	C. beijerinckii Group 4	BAS/B3/I/124	NCP Culture Collection - C. beijerinckii Group 4
2853883764	GCA_014137845.1	DJ224	C. saccharobutylicum	BASB/B3 I/124	NCP Culture Collection - C. saccharobutylicum
2852897210	GCA_013294225.1	DJ225	C. beijerinckii Group 4	BASB/B3 I/124	NCP Culture Collection - C. beijerinckii Group 4
2853315399	GCA_013295145.1	DJ226	C. beijerinckii Group 4	BASB/B2	NCP Culture Collection - C. beijerinckii Group 4
2853321029	GCA_013295115.1	DJ227	C. beijerinckii Group 4	BASB/B2	NCP Culture Collection - C. beijerinckii Group 4
2853326672	GCA_013295185.1	DJ228	C. beijerinckii Group 4	BASB/B2	NCP Culture Collection - C. beijerinckii Group 4
2853332325	GCA_013295205.1	DJ229	C. beijerinckii Group 4	BASB/B2	NCP Culture Collection - C. beijerinckii Group 4
2747843222	GCA_013407325.1	DJ230	C. beijerinckii Group 4	BASB/B2	NCP Culture Collection - C. beijerinckii Group 4
2837769707	GCA_014231045.1	DJ231	C. beijerinckii Group 4	BAS/B2	NCP Culture Collection - C. beijerinckii Group 4
2837803830	GCA_014231095.1	DJ232	C. beijerinckii Group 4	BASB/B3 I/124	NCP Culture Collection - C. beijerinckii Group 4
2853337950	GCA_013295215.1	DJ233	C. beijerinckii Group 4	BASB/B2	NCP Culture Collection - C. beijerinckii Group 4
2853343713	GCA_013295295.1	DJ234	C. beijerinckii Group 4	BASB/B2	NCP Culture Collection - C. beijerinckii Group 4
2853349477	GCA_013297245.1	DJ235	C. beijerinckii Group 4	BASB/B2	NCP Culture Collection - C. beijerinckii Group 4
2853355128	GCA_013295265.1	DJ236	C. beijerinckii Group 4	BASB/B2	NCP Culture Collection - C. beijerinckii Group 4
2853360791	GCA_013295245.1	DJ237	C. beijerinckii Group 4	BAS/B2	NCP Culture Collection - C. beijerinckii Group 4
2853366435	GCA_013295285.1	DJ238	C. beijerinckii Group 4	BASB/B3	NCP Culture Collection - C. beijerinckii Group 4
2853372082	GCA_013295305.1	DJ239	C. beijerinckii Group 4	BASB/B3	NCP Culture Collection - C. beijerinckii Group 4
2747843225	GCA_013407445.1	DJ240	C. beijerinckii Group 4	BASB/B3	NCP Culture Collection - C. beijerinckii Group 4
2853377765	GCA_013295345.1	DJ241	C. beijerinckii Group 4	BASB/B3 I/132	NCP Culture Collection - C. beijerinckii Group 4
2853383431	GCA_013295355.1	DJ243	C. beijerinckii Group 4	BASB/B3 I/132	NCP Culture Collection - C. beijerinckii Group 4
2853389067	GCA_013295385.1	DJ244	C. beijerinckii Group 4	BASB/B3 I/132	NCP Culture Collection - C. beijerinckii Group 4
2837809305	GCA_014231105.1	DJ245	C. beijerinckii Group 4	BASB/B3/136	NCP Culture Collection - C. beijerinckii Group 4
2853394617	GCA_013295405.1	DJ248	C. beijerinckii Group 4	BAS/B3/136	NCP Culture Collection - C. beijerinckii Group 4
2853769102	GCA_013296605.1	DJ249	C. beijerinckii Group 4	BASB/B3 IVA/172	NCP Culture Collection - C. beijerinckii Group 4
2853400214	GCA_013149595.1	DJ250	C. saccharobutylicum	BASB/B3 IVA/172	NCP Culture Collection - C. saccharobutylicum
2853404794	GCA_013295395.1	DJ251	C. beijerinckii Group 4	BAS/B (30/11/44)	NCP Culture Collection - C. beijerinckii Group 4
2853410426	GCA_013295425.1	DJ253	C. beijerinckii Group 4	BASB/B3/SW/136	NCP Culture Collection - C. beijerinckii Group 4
2853416085	GCA_013295435.1	DJ254	C. beijerinckii Group 4	BASB/B3/SW/136	NCP Culture Collection - C. beijerinckii Group 4
2853421707	GCA_013295505.1	DJ255	C. beijerinckii Group 4	BASB/B3/SW/ 136	NCP Culture Collection - C. beijerinckii Group 4
2853427381	GCA_013297255.1	DJ256	C. beijerinckii Group 4	BASB/B3/SW/136	NCP Culture Collection - C. beijerinckii Group 4
2853774968	GCA_013296675.1	DJ257	C. beijerinckii Group 4	NCP20	NCP Culture Collection - C. beijerinckii Group 4
2853841565	GCA_013296945.1	DJ258	C. beijerinckii Group 4	NCP20	NCP Culture Collection - C. beijerinckii Group 4
2853433034	GCA_013295485.1	DJ259	C. beijerinckii Group 4	NCP20	NCP Culture Collection - C. beijerinckii Group 4
2853936609	GCA_013297445.1	DJ260	C. saccharobutylicum	NCP 20	NCP Culture Collection - C. saccharobutylicum
2837879489	GCA_014231135.1	DJ262	C. saccharobutylicum	NCP 21	NCP Culture Collection - C. saccharobutylicum
2772190971	GCA_013407515.1	DJ263	C. beijerinckii Group 4	NCP21	NCP Culture Collection - C. beijerinckii Group 4
2853444310	GCA_013295565.1	DJ264	C. beijerinckii Group 4	NCP21	NCP Culture Collection - C. beijerinckii Group 4
2853450051	GCA_013295535.1	DJ265	C. beijerinckii Group 4	NCP 21a	NCP Culture Collection - C. beijerinckii Group 4
2837819543	GCA_014231165.1	DJ266	C. beijerinckii Group 4	NCP21a	NCP Culture Collection - C. beijerinckii Group 4
2853927383	GCA_013753935.1	DJ268	C. saccharobutylicum	P194	NCP Culture Collection - C. saccharobutylicum
2853455744	GCA_013295575.1	DJ269	C. beijerinckii Group 4	P195	NCP Culture Collection - C. beijerinckii Group 4
2837834052	GCA_014231085.1	DJ270	C. beijerinckii Group 4	P195	NCP Culture Collection - C. beijerinckii Group 4
2853858378	GCA_013149495.1	DJ271	C. saccharobutylicum	P195	NCP Culture Collection - C. saccharobutylicum
2853461421	GCA_013295635.1	DJ272	C. beijerinckii Group 4	P195	NCP Culture Collection - C. beijerinckii Group 4
2853467124	GCA_013295605.1	DJ273	C. beijerinckii Group 4	P200	NCP Culture Collection - C. beijerinckii Group 4
2853472756	GCA_013295625.1	DJ274	C. beijerinckii Group 4	P200	NCP Culture Collection - C. beijerinckii Group 4
2837884107		DJ275	C. beijerinckii Group 4	P200	NCP Culture Collection - C. beijerinckii Group 4
2853868931	GCA_013296985.1	DJ276	C. saccharobutylicum	P202	NCP Culture Collection - C. saccharobutylicum
2853631130	GCA_013296195.1	DJ277	C. beijerinckii Group 4	P202	NCP Culture Collection - C. beijerinckii Group 4
2853636782	GCA_013296225.1	DJ278	C. beijerinckii Group 4	P202	NCP Culture Collection - C. beijerinckii Group 4
2853642439	GCA_013296265.1	DJ279	C. beijerinckii Group 4	CSC-B4-III (Cl. felsineum 4)	NCP Culture Collection - C. beijerinckii Group 4
2772190930	GCA_013410985.1	DJ280	C. beijerinckii Group 4	CSC-B4-I (ex Cl. felsineum)	NCP Culture Collection - C. beijerinckii Group 4
2772190926	GCA_013407255.1	DJ281	C. beijerinckii Group 1	IAM 19015	International Culture Collection - Clade 2
2836587036	GCA_014231185.1	DJ282	C. saccharobutylicum	CSC-S (Cl. felsineum 4)	NCP Culture Collection - C. saccharobutylicum
2853648098	GCA_013296245.1	DJ283	C. beijerinckii Group 4	CSC-B4-II (ex Cl. felcinum 4)	NCP Culture Collection - C. beijerinckii Group 4
2853863019	GCA_013296995.1	DJ284	C. beijerinckii Group 4	BASB/B3 I/124	NCP Culture Collection - C. beijerinckii Group 4
2853950430	GCA_013297485.1	DJ285	C. saccharobutylicum	BASB/B3 I/132	NCP Culture Collection - C. saccharobutylicum
2852706257	GCA_013760805.1	DJ286	C. saccharobutylicum	BASB/B3 I/132	NCP Culture Collection - C. saccharobutylicum
2837839525	GCA_014231215.1	DJ287	C. beijerinckii Group 4	BAS/B3/136	NCP Culture Collection - C. beijerinckii Group 4
2853653686	GCA_013296305.1	DJ289	C. beijerinckii Group 4	BAS/B(BAS/B) (13/10/44)	NCP Culture Collection - C. beijerinckii Group 4
2853659309	GCA_013296275.1	DJ290	C. beijerinckii Group 4	NCP18	NCP Culture Collection - C. beijerinckii Group 4
2853664947	GCA_013296345.1	DJ310	C. acetobutylicum	HG1	International Culture Collection - Clade 1
2772190980	GCA_013410925.1	DJ311	C. acetobutylicum	ATCC 43084	International Culture Collection - Clade 1
2853669153	GCA_013149385.1	DJ313	C. acetobutylicum	ATCC 3625	International Culture Collection - Clade 1
2853673351	GCA_013296325.1	DJ316	C. beijerinckii Group 1	NCIMB 9504	International Culture Collection - Clade 2
2853678896	GCA_013296385.1	DJ317	C. beijerinckii Group 3	NRRL B-589	International Culture Collection - Clade 2
2772190970	GCA_013407635.1	DJ321	C. beijerinckii Group 2	NRRL B-591	International Culture Collection - Clade 2
2853684417	GCA_013296395.1	DJ323	C. beijerinckii Group 1	ATCC 6O14	International Culture Collection - Clade 2
2853690336	GCA_013296365.1	DJ331	C. beijerinckii Group 2	NRRL B-594	International Culture Collection - Clade 2
2853695950	GCA_013296425.1	DJ336	C. beijerinckii Group 4	37/3 (IMUN British)	NCP Culture Collection - C. beijerinckii Group 4
2853080987	GCA_014231195.1	DJ350	C. saccharobutylicum	P254	NCP Culture Collection - C. saccharobutylicum
