# Supplementary material for: Solvent-Producing Clostridia Revisited
Source: Microorganisms. 2023 Sep 7;11(9):2253. doi: 10.3390/microorganisms11092253 (PMC10538166; doi:10.3390/microorganisms11092253)
Supplement: Supplementary file 1 [file microorganisms-11-02253-s001.zip › microorganisms-2519127-supplementary/Supplamentary-Files/DJ CC STRAINS AS LISTED IN THE PHYLOGENETIC TREE.csv]

IMG taxon oid	DJ Code	Species	Strain	Culture collection
2852902837	DJ062	C. tetanomorphum	NTCT 543	International Culture Collection - Clade 1
2853791936	DJ061	C. tetanomorphum	MG1	International Culture Collection - Clade 1
2836606728	DJ011	C. tetanomorphum	NTCT 543	International Culture Collection - Clade 1
2772190980	DJ311	C. acetobutylicum	ATCC 43084	International Culture Collection - Clade 1
2853664947	DJ310	C. acetobutylicum	HG1	International Culture Collection - Clade 1
2839862237	DJ038	C. acetobutylicum	ATCC 17792	International Culture Collection - Clade 1
2839858157	DJ103	C. acetobutylicum	ATCC 4259	International Culture Collection - Clade 1
2853072447	DJ074	C. acetobutylicum	NCIMB 6442	International Culture Collection - Clade 1
2853669153	DJ313	C. acetobutylicum	ATCC 3625	International Culture Collection - Clade 1
2852917358	DJ024	C. acetobutylicum	ATCC 8529	International Culture Collection - Clade 1
2852949647	DJ065	C. butyricum	ATCC 17791	International Culture Collection - Clade 2
2852869212	DJ046	C. butyricum	IFO 3853	International Culture Collection - Clade 2
2852907389	DJ064	C. butyricum	IFO 3353	International Culture Collection - Clade 2
2853076628	DJ075	C. butyricum	IFO 3858	International Culture Collection - Clade 2
2837741650	DJ013	C. butyricum	IFO 3854	International Culture Collection - Clade 2
2836582527	DJ002	C. saccharobutylicum	P249-B	NCP Culture Collection - C. saccharobutylicum
2853888338	DJ070	C. saccharobutylicum	NCP 162/B1 (British)	NCP Culture Collection - C. saccharobutylicum
2737472024	DJ081	C. saccharobutylicum	BAS/B3/SW/336 S (NCP 1946)	NCP Culture Collection - C. saccharobutylicum
2757320358	DJ156	C. saccharobutylicum	P174	NCP Culture Collection - C. saccharobutylicum
2853271018	DJ178	C. saccharobutylicum	NCP 52b	NCP Culture Collection - C. saccharobutylicum
2853868931	DJ276	C. saccharobutylicum	P202	NCP Culture Collection - C. saccharobutylicum
2853209711	DJ118	C. saccharobutylicum	BASB/B3/SW/136	NCP Culture Collection - C. saccharobutylicum
2853752884	DJ147	C. saccharobutylicum	NCP 170 I	NCP Culture Collection - C. saccharobutylicum
2837745915	DJ039	C. saccharobutylicum	P206-S	NCP Culture Collection - C. saccharobutylicum
2853400214	DJ250	C. saccharobutylicum	BASB/B3 IVA/172	NCP Culture Collection - C. saccharobutylicum
2837825013	DJ167	C. saccharobutylicum	P236	NCP Culture Collection - C. saccharobutylicum
2837765145	DJ160	C. saccharobutylicum	P186	NCP Culture Collection - C. saccharobutylicum
2853908070	DJ146	C. saccharobutylicum	P201	NCP Culture Collection - C. saccharobutylicum
2837760540	DJ090	C. saccharobutylicum	BASB/B2 (BAS/B)	NCP Culture Collection - C. saccharobutylicum
2837784473	DJ117	C. saccharobutylicum	NCP 52b	NCP Culture Collection - C. saccharobutylicum
2853898795	DJ130	C. saccharobutylicum	P194	NCP Culture Collection - C. saccharobutylicum
2837755925	DJ086	C. saccharobutylicum	P172-S	NCP Culture Collection - C. saccharobutylicum
2853927383	DJ268	C. saccharobutylicum	P194	NCP Culture Collection - C. saccharobutylicum
2853110220	DJ087	C. saccharobutylicum	P254-S	NCP Culture Collection - C. saccharobutylicum
2852706257	DJ286	C. saccharobutylicum	BASB/B3 I/132	NCP Culture Collection - C. saccharobutylicum
2853062169	DJ072	C. saccharobutylicum	P200-S	NCP Culture Collection - C. saccharobutylicum
2837775235	DJ099	C. saccharobutylicum	P171	NCP Culture Collection - C. saccharobutylicum
2836611063	DJ023	C. saccharobutylicum	BASB/B3/ 136	NCP Culture Collection - C. saccharobutylicum
2853012493	DJ006	C. saccharobutylicum	P265-S	NCP Culture Collection - C. saccharobutylicum
2837779852	DJ104	C. saccharobutylicum	P186	NCP Culture Collection - C. saccharobutylicum
2837894189	DJ021	C. saccharobutylicum	P164	NCP Culture Collection - C. saccharobutylicum
2837789126	DJ122	C. saccharobutylicum	P154	NCP Culture Collection - C. saccharobutylicum
2837879489	DJ262	C. saccharobutylicum	NCP 21	NCP Culture Collection - C. saccharobutylicum
2853156184	DJ101	C. saccharobutylicum	P172/II	NCP Culture Collection - C. saccharobutylicum
2836591643	DJ025	C. saccharobutylicum	P170/I	NCP Culture Collection - C. saccharobutylicum
2853189072	DJ111	C. saccharobutylicum	P230	NCP Culture Collection - C. saccharobutylicum
2853151437	DJ100	C. saccharobutylicum	P172/I	NCP Culture Collection - C. saccharobutylicum
2836596262	DJ003	C. saccharobutylicum	P258	NCP Culture Collection - C. saccharobutylicum
2837869396	DJ172	C. saccharobutylicum	NCP 18	NCP Culture Collection - C. saccharobutylicum
2837829631	DJ169	C. saccharobutylicum	P236	NCP Culture Collection - C. saccharobutylicum
2837799272	DJ179	C. saccharobutylicum	NCP 52b	NCP Culture Collection - C. saccharobutylicum
2853945840	DJ120	C. saccharobutylicum	P144	NCP Culture Collection - C. saccharobutylicum
2853912712	DJ148	C. saccharobutylicum	NCP 170 II	NCP Culture Collection - C. saccharobutylicum
2853858378	DJ271	C. saccharobutylicum	P195	NCP Culture Collection - C. saccharobutylicum
2853873666	DJ142	C. saccharobutylicum	P195	NCP Culture Collection - C. saccharobutylicum
2853936609	DJ260	C. saccharobutylicum	NCP 20	NCP Culture Collection - C. saccharobutylicum
2853883764	DJ224	C. saccharobutylicum	BASB/B3 I/124	NCP Culture Collection - C. saccharobutylicum
2836577954	DJ210	C. saccharobutylicum	BASB/B2 (BAS/B) (May 12)	NCP Culture Collection - C. saccharobutylicum
2837898796	DJ350	C. saccharobutylicum	P254	NCP Culture Collection - C. saccharobutylicum
2818991447	DJ133	C. saccharobutylicum	P172/II	NCP Culture Collection - C. saccharobutylicum
2853199344	DJ115	C. saccharobutylicum	NCP 19a	NCP Culture Collection - C. saccharobutylicum
2853903430	DJ132	C. saccharobutylicum	P172/I	NCP Culture Collection - C. saccharobutylicum
2853130867	DJ094	C. saccharobutylicum	P200-S	NCP Culture Collection - C. saccharobutylicum
2853141177	DJ096	C. saccharobutylicum	P200-S	NCP Culture Collection - C. saccharobutylicum
2837889577	DJ007	C. saccharobutylicum	P268	NCP Culture Collection - C. saccharobutylicum
2853941192	DJ018	C. saccharobutylicum	P220	NCP Culture Collection - C. saccharobutylicum
2853922816	DJ041	C. saccharobutylicum	BAS/B/F 13/10/44	NCP Culture Collection - C. saccharobutylicum
2853126168	DJ093	C. saccharobutylicum	P200-B	NCP Culture Collection - C. saccharobutylicum
2853932021	DJ005	C. saccharobutylicum	P262	NCP Culture Collection - C. saccharobutylicum
2853057518	DJ071	C. saccharobutylicum	P199	NCP Culture Collection - C. saccharobutylicum
2836587036	DJ282	C. saccharobutylicum	CSC-S (Cl. felsineum 4)	NCP Culture Collection - C. saccharobutylicum
2853950430	DJ285	C. saccharobutylicum	BASB/B3 I/132	NCP Culture Collection - C. saccharobutylicum
2852873617	DJ049	C. saccharoperbutylacetonicum	N1-504	International Culture Collection - Clade 2
2852988884	DJ048	C. saccharoperbutylacetonicum	N1-4 (HMT)	International Culture Collection - Clade 2
2853000720	DJ069	C. saccharoperbutylacetonicum	M1 (Hongo)	International Culture Collection - Clade 2
2852982673	DJ098	C. saccharoperbutylacetonicum	ATCC 27021 (SA)	International Culture Collection - Clade 2
2853673351	DJ316	C. beijerinckii Group 1	NCIMB 9504	International Culture Collection - Clade 2
2853098303	DJ080	C. beijerinckii Group 1	IAM 19015	International Culture Collection - Clade 2
2772190926	DJ281	C. beijerinckii Group 1	IAM 19015	International Culture Collection - Clade 2
2852971267	DJ036	C. beijerinckii Group 1	ATCC 17795	International Culture Collection - Clade 2
2852840312	DJ051	C. beijerinckii Group 1	NCIB 6444	International Culture Collection - Clade 2
2690315613	DJ031	C. beijerinckii Group 1	ATCC 6015	International Culture Collection - Clade 2
2852851869	DJ028	C. beijerinckii Group 1	IAM19006	International Culture Collection - Clade 2
2852965261	DJ035	C. beijerinckii Group 1	NRRL B-593	International Culture Collection - Clade 2
2852891206	DJ124	C. beijerinckii Group 1	NRRL B-593	International Culture Collection - Clade 2
2853684417	DJ323	C. beijerinckii Group 1	ATCC 6O14	International Culture Collection - Clade 2
2852959364	DJ034	C. beijerinckii Group 1	IAM 19002	International Culture Collection - Clade 2
2852857728	DJ030	C. beijerinckii Group 1	ATCC 6014	International Culture Collection - Clade 2
2852977015	DJ037	C. beijerinckii Group 2	ATCC 39058	International Culture Collection - Clade 2
2852863615	DJ033	C. beijerinckii Group 2	NRRL B-597	International Culture Collection - Clade 2
2718217649	DJ055	C. beijerinckii Group 2	4J9 C. Madisonii	International Culture Collection - Clade 2
2772190970	DJ321	C. beijerinckii Group 2	NRRL B-591	International Culture Collection - Clade 2
2739367649	DJ068	C. beijerinckii Group 2	AA 004 (Young)	International Culture Collection - Clade 2
2853690336	DJ331	C. beijerinckii Group 2	NRRL B-594	International Culture Collection - Clade 2
2852944039	DJ047	C. beijerinckii Group 2	NCIMB 8052	International Culture Collection - Clade 2
2853039976	DJ057	C. beijerinckii Group 2	NRRL B-594	International Culture Collection - Clade 2
2853893022	DJ088	C. beijerinckii Group 2	4J9 C. Madisonii	International Culture Collection - Clade 2
2853034390	DJ052	C. beijerinckii Group 2	NCIB 8653	International Culture Collection - Clade 2
2852954257	DJ032	C. beijerinckii Group 2	ATCC10132	International Culture Collection - Clade 2
2853852797	DJ050	C. beijerinckii Group 2	N1-4081 (Young)	International Culture Collection - Clade 2
2852879552	DJ054	C. beijerinckii Group 2	214 C. Madisonii	International Culture Collection - Clade 2
2852885154	DJ123	C. beijerinckii Group 3	NRRL B-592	International Culture Collection - Clade 2
2853092212	DJ078	C. beijerinckii Group 3	NCIMB 9581	International Culture Collection - Clade 2
2853678896	DJ317	C. beijerinckii Group 3	NRRL B-589	International Culture Collection - Clade 2
2739367665	DJ079	C. beijerinckii Group 3	NCIMB 11373	International Culture Collection - Clade 2
2853086610	DJ077	C. beijerinckii Group 3	NCIMB 9580	International Culture Collection - Clade 2
2853080987	DJ076	C. beijerinckii Group 3	NCIMB 9579	International Culture Collection - Clade 2
2840060903	DJ015	C. beijerinckii Group 3	NCIMB 9580	International Culture Collection - Clade 2
2853120513	DJ091	C. beijerinckii Group 3	ATCC 11914	International Culture Collection - Clade 2
2837750548	DJ083	C. beijerinckii Group 3	ATCC 14823	International Culture Collection - Clade 2
2739367900	DJ017	C. beijerinckii Group 4	P202	NCP Culture Collection - C. beijerinckii Group 4
2772190971	DJ263	C. beijerinckii Group 4	NCP21	NCP Culture Collection - C. beijerinckii Group 4
2744055043	DJ108	C. beijerinckii Group 4	P213	NCP Culture Collection - C. beijerinckii Group 4
2754412642	DJ201	C. beijerinckii Group 4	BAS/B (BAS/B) (13/10/44)	NCP Culture Collection - C. beijerinckii Group 4
2747843222	DJ230	C. beijerinckii Group 4	BASB/B2	NCP Culture Collection - C. beijerinckii Group 4
2772190930	DJ280	C. beijerinckii Group 4	CSC-B4-I (ex Cl. felsineum)	NCP Culture Collection - C. beijerinckii Group 4
2757320409	DJ162	C. beijerinckii Group 4	P160-B	NCP Culture Collection - C. beijerinckii Group 4
2758568496	DJ219	C. beijerinckii Group 4	BASB/B3 SW/336	NCP Culture Collection - C. beijerinckii Group 4
2754412726	DJ207	C. beijerinckii Group 4	BAS/B/F (13/10/44)	NCP Culture Collection - C. beijerinckii Group 4
2747843225	DJ240	C. beijerinckii Group 4	BASB/B3	NCP Culture Collection - C. beijerinckii Group 4
2772190927	DJ197	C. beijerinckii Group 4	BAS/B (BAS/B/F) (13/10/44)	NCP Culture Collection - C. beijerinckii Group 4
2853769102	DJ249	C. beijerinckii Group 4	BASB/B3 IVA/172	NCP Culture Collection - C. beijerinckii Group 4
2853484060	DJ141	C. beijerinckii Group 4	P143	NCP Culture Collection - C. beijerinckii Group 4
2853819000	DJ168	C. beijerinckii Group 4	P236	NCP Culture Collection - C. beijerinckii Group 4
2852897210	DJ225	C. beijerinckii Group 4	BASB/B3 I/124	NCP Culture Collection - C. beijerinckii Group 4
2853383431	DJ243	C. beijerinckii Group 4	BASB/B3 I/132	NCP Culture Collection - C. beijerinckii Group 4
2853551906	DJ196	C. beijerinckii Group 4	BAS/B (BAS/B/F) (13/10/44)	NCP Culture Collection - C. beijerinckii Group 4
2853712860	DJ131	C. beijerinckii Group 4	P171	NCP Culture Collection - C. beijerinckii Group 4
2853377765	DJ241	C. beijerinckii Group 4	BASB/B3 I/132	NCP Culture Collection - C. beijerinckii Group 4
2853337950	DJ233	C. beijerinckii Group 4	BASB/B2	NCP Culture Collection - C. beijerinckii Group 4
2853718606	DJ136	C. beijerinckii Group 4	P173	NCP Culture Collection - C. beijerinckii Group 4
2836615694	DJ010	C. beijerinckii Group 4	37/3 (IMUN British)	NCP Culture Collection - C. beijerinckii Group 4
2853045934	DJ058	C. beijerinckii Group 4	HL4 (Hongo)	NCP Culture Collection - C. beijerinckii Group 4
2836600888	DJ008	C. beijerinckii Group 4	P272	NCP Culture Collection - C. beijerinckii Group 4
2853051806	DJ066	C. beijerinckii Group 4	HL10 (Hongo)	NCP Culture Collection - C. beijerinckii Group 4
2852995076	DJ056	C. beijerinckii Group 4	HL2 (Hongo)	NCP Culture Collection - C. beijerinckii Group 4
2853225820	DJ125	C. beijerinckii Group 4	HL3 (Hongo)	NCP Culture Collection - C. beijerinckii Group 4
2853114866	DJ089	C. beijerinckii Group 4	HL2 (Hongo)	NCP Culture Collection - C. beijerinckii Group 4
2853780614	DJ059	C. beijerinckii Group 4	HL5 (Hongo)	NCP Culture Collection - C. beijerinckii Group 4
2853786272	DJ060	C. beijerinckii Group 4	HL9 (Hongo)	NCP Culture Collection - C. beijerinckii Group 4
2853259742	DJ158	C. beijerinckii Group 4	P174	NCP Culture Collection - C. beijerinckii Group 4
2837839525	DJ287	C. beijerinckii Group 4	BAS/B3/136	NCP Culture Collection - C. beijerinckii Group 4
2853540646	DJ176	C. beijerinckii Group 4	NCP52b	NCP Culture Collection - C. beijerinckii Group 4
2853472756	DJ274	C. beijerinckii Group 4	P200	NCP Culture Collection - C. beijerinckii Group 4
2853659309	DJ290	C. beijerinckii Group 4	NCP18	NCP Culture Collection - C. beijerinckii Group 4
2853242836	DJ128	C. beijerinckii Group 4	P170 I	NCP Culture Collection - C. beijerinckii Group 4
2853653686	DJ289	C. beijerinckii Group 4	BAS/B(BAS/B) (13/10/44)	NCP Culture Collection - C. beijerinckii Group 4
2837809305	DJ245	C. beijerinckii Group 4	BASB/B3/136	NCP Culture Collection - C. beijerinckii Group 4
2853830261	DJ202	C. beijerinckii Group 4	BAS/B (BASB) (13/10/44)	NCP Culture Collection - C. beijerinckii Group 4
2853625463	DJ223	C. beijerinckii Group 4	BAS/B3/I/124	NCP Culture Collection - C. beijerinckii Group 4
2853321029	DJ227	C. beijerinckii Group 4	BASB/B2	NCP Culture Collection - C. beijerinckii Group 4
2853535006	DJ175	C. beijerinckii Group 4	NCP2b	NCP Culture Collection - C. beijerinckii Group 4
2853281355	DJ181	C. beijerinckii Group 4	P144	NCP Culture Collection - C. beijerinckii Group 4
2853512339	DJ170	C. beijerinckii Group 4	NCP18	NCP Culture Collection - C. beijerinckii Group 4
2853404794	DJ251	C. beijerinckii Group 4	BAS/B (30/11/44)	NCP Culture Collection - C. beijerinckii Group 4
2853145845	DJ097	C. beijerinckii Group 4	BAS/B2	NCP Culture Collection - C. beijerinckii Group 4
2853193750	DJ112	C. beijerinckii Group 4	P236	NCP Culture Collection - C. beijerinckii Group 4
2853648098	DJ283	C. beijerinckii Group 4	CSC-B4-II (ex Cl. felcinum 4)	NCP Culture Collection - C. beijerinckii Group 4
2853135584	DJ095	C. beijerinckii Group 4	P202 B	NCP Culture Collection - C. beijerinckii Group 4
2853847211	DJ199	C. beijerinckii Group 4	BAS/B (BAS/B/F) (13/10/44)	NCP Culture Collection - C. beijerinckii Group 4
2837819543	DJ266	C. beijerinckii Group 4	NCP21a	NCP Culture Collection - C. beijerinckii Group 4
2853529347	DJ174	C. beijerinckii Group 4	NCP24b	NCP Culture Collection - C. beijerinckii Group 4
2853608466	DJ216	C. beijerinckii Group 4	BAS/B3/SW/136	NCP Culture Collection - C. beijerinckii Group 4
2853763381	DJ183	C. beijerinckii Group 4	P154	NCP Culture Collection - C. beijerinckii Group 4
2853841565	DJ258	C. beijerinckii Group 4	NCP20	NCP Culture Collection - C. beijerinckii Group 4
2853807725	DJ153	C. beijerinckii Group 4	P171	NCP Culture Collection - C. beijerinckii Group 4
2853523674	DJ173	C. beijerinckii Group 4	NCP18	NCP Culture Collection - C. beijerinckii Group 4
2853546263	DJ195	C. beijerinckii Group 4	BAS/B (30/11/44)	NCP Culture Collection - C. beijerinckii Group 4
2853275749	DJ180	C. beijerinckii Group 4	P144	NCP Culture Collection - C. beijerinckii Group 4
2853172105	DJ106	C. beijerinckii Group 4	BAS/B2	NCP Culture Collection - C. beijerinckii Group 4
2853006859	DJ001	C. beijerinckii Group 4	P193	NCP Culture Collection - C. beijerinckii Group 4
2853360791	DJ237	C. beijerinckii Group 4	BAS/B2	NCP Culture Collection - C. beijerinckii Group 4
2853231495	DJ126	C. beijerinckii Group 4	BAS/B (BAS/B/F) (13/10/44)	NCP Culture Collection - C. beijerinckii Group 4
2853309746	DJ187	C. beijerinckii Group 4	P160-B	NCP Culture Collection - C. beijerinckii Group 4
2853796424	DJ082	C. beijerinckii Group 4	BAS/B3/SW/336 S (1946)	NCP Culture Collection - C. beijerinckii Group 4
2853741339	DJ144	C. beijerinckii Group 4	BASB/B2 (BAS/B)	NCP Culture Collection - C. beijerinckii Group 4
2852911756	DJ022	C. beijerinckii Group 4	BAS/B3 (CSC 1944)	NCP Culture Collection - C. beijerinckii Group 4
2853813363	DJ163	C. beijerinckii Group 4	P128	NCP Culture Collection - C. beijerinckii Group 4
2853585865	DJ208	C. beijerinckii Group 4	BAS/B/F (13/10/44)	NCP Culture Collection - C. beijerinckii Group 4
2853214457	DJ119	C. beijerinckii Group 4	P143	NCP Culture Collection - C. beijerinckii Group 4
2853298261	DJ185	C. beijerinckii Group 4	P154	NCP Culture Collection - C. beijerinckii Group 4
2853022938	DJ026	C. beijerinckii Group 4	BAS/B (BAS/B) (13/10/44)	NCP Culture Collection - C. beijerinckii Group 4
2853835908	DJ214	C. beijerinckii Group 4	BAS/B3 SW/136	NCP Culture Collection - C. beijerinckii Group 4
2853574578	DJ204	C. beijerinckii Group 4	BAS/B (BAS/B) (13/10/44)	NCP Culture Collection - C. beijerinckii Group 4
2853166463	DJ105	C. beijerinckii Group 4	P192	NCP Culture Collection - C. beijerinckii Group 4
2853568924	DJ203	C. beijerinckii Group 4	BAS/B (BAS/B) (13/10/44)	NCP Culture Collection - C. beijerinckii Group 4
2853394617	DJ248	C. beijerinckii Group 4	BAS/B3/136	NCP Culture Collection - C. beijerinckii Group 4
2853802089	DJ149	C. beijerinckii Group 4	P170 II	NCP Culture Collection - C. beijerinckii Group 4
2852938361	DJ045	C. beijerinckii Group 4	P172	NCP Culture Collection - C. beijerinckii Group 4
2852689585	DJ194	C. beijerinckii Group 4	BAS/B (30/11/44)	NCP Culture Collection - C. beijerinckii Group 4
2837834052	DJ270	C. beijerinckii Group 4	P195	NCP Culture Collection - C. beijerinckii Group 4
2853292608	DJ184	C. beijerinckii Group 4	P154	NCP Culture Collection - C. beijerinckii Group 4
2853518003	DJ171	C. beijerinckii Group 4	NCP18	NCP Culture Collection - C. beijerinckii Group 4
2853183456	DJ110	C. beijerinckii Group 4	P224	NCP Culture Collection - C. beijerinckii Group 4
2837769707	DJ231	C. beijerinckii Group 4	BAS/B2	NCP Culture Collection - C. beijerinckii Group 4
2853489742	DJ161	C. beijerinckii Group 4	P186	NCP Culture Collection - C. beijerinckii Group 4
2852695134	DJ209	C. beijerinckii Group 4	BASB/B2 (BAS/B) (BAS/B May11)	NCP Culture Collection - C. beijerinckii Group 4
2852700692	DJ218	C. beijerinckii Group 4	BASB/B3 SW336	NCP Culture Collection - C. beijerinckii Group 4
2853917303	DJ152	C. beijerinckii Group 4	P171	NCP Culture Collection - C. beijerinckii Group 4
2853450051	DJ265	C. beijerinckii Group 4	NCP 21a	NCP Culture Collection - C. beijerinckii Group 4
2853563265	DJ200	C. beijerinckii Group 4	BAS/B (BAS/B) (13/10/44)	NCP Culture Collection - C. beijerinckii Group 4
2853265385	DJ159	C. beijerinckii Group 4	P186	NCP Culture Collection - C. beijerinckii Group 4
2852921493	DJ009	C. beijerinckii Group 4	P270	NCP Culture Collection - C. beijerinckii Group 4
2853597172	DJ213	C. beijerinckii Group 4	BASB/B2 (28/2/1944) (28/02/48)	NCP Culture Collection - C. beijerinckii Group 4
2853824631	DJ177	C. beijerinckii Group 4	NCP52b	NCP Culture Collection - C. beijerinckii Group 4
2853326672	DJ228	C. beijerinckii Group 4	BASB/B2	NCP Culture Collection - C. beijerinckii Group 4
2853433034	DJ259	C. beijerinckii Group 4	NCP20	NCP Culture Collection - C. beijerinckii Group 4
2853204060	DJ116	C. beijerinckii Group 4	NCP24b	NCP Culture Collection - C. beijerinckii Group 4
2853636782	DJ278	C. beijerinckii Group 4	P202	NCP Culture Collection - C. beijerinckii Group 4
2853642439	DJ279	C. beijerinckii Group 4	CSC-B4-III (Cl. felsineum 4)	NCP Culture Collection - C. beijerinckii Group 4
2853461421	DJ272	C. beijerinckii Group 4	P195	NCP Culture Collection - C. beijerinckii Group 4
2853707194	DJ129	C. beijerinckii Group 4	P170 II	NCP Culture Collection - C. beijerinckii Group 4
2852834679	DJ027	C. beijerinckii Group 4	BAS/B (BAS/B) (13/10/44)	NCP Culture Collection - C. beijerinckii Group 4
2852927127	DJ043	C. beijerinckii Group 4	P263	NCP Culture Collection - C. beijerinckii Group 4
2839825155	DJ012	C. beijerinckii Group 4	BASB/B2 (28/2/44) (28/02/46)	NCP Culture Collection - C. beijerinckii Group 4
2852932783	DJ044	C. beijerinckii Group 4	P264	NCP Culture Collection - C. beijerinckii Group 4
2853104599	DJ084	C. beijerinckii Group 4	BAS/B3/SW/136	NCP Culture Collection - C. beijerinckii Group 4
2852846225	DJ211	C. beijerinckii Group 4	BASB/B2 (28/2/44) (28/02/46)	NCP Culture Collection - C. beijerinckii Group 4
2853580215	DJ206	C. beijerinckii Group 4	BAS/B/F (13/10/44)	NCP Culture Collection - C. beijerinckii Group 4
2853878246	DJ193	C. beijerinckii Group 4	BAS/B (30/11/44)	NCP Culture Collection - C. beijerinckii Group 4
2837803830	DJ232	C. beijerinckii Group 4	BASB/B3 I/124	NCP Culture Collection - C. beijerinckii Group 4
2853248467	DJ154	C. beijerinckii Group 4	P174	NCP Culture Collection - C. beijerinckii Group 4
2837874011	DJ222	C. beijerinckii Group 4	BASB/B3 I/124	NCP Culture Collection - C. beijerinckii Group 4
2853315399	DJ226	C. beijerinckii Group 4	BASB/B2	NCP Culture Collection - C. beijerinckii Group 4
2853410426	DJ253	C. beijerinckii Group 4	BASB/B3/SW/136	NCP Culture Collection - C. beijerinckii Group 4
2853774968	DJ257	C. beijerinckii Group 4	NCP20	NCP Culture Collection - C. beijerinckii Group 4
2853455744	DJ269	C. beijerinckii Group 4	P195	NCP Culture Collection - C. beijerinckii Group 4
2853735659	DJ143	C. beijerinckii Group 4	P200	NCP Culture Collection - C. beijerinckii Group 4
2853287015	DJ182	C. beijerinckii Group 4	P145	NCP Culture Collection - C. beijerinckii Group 4
2853747046	DJ145	C. beijerinckii Group 4	CSC-B4-IV (ex Cl. felsineum 4)	NCP Culture Collection - C. beijerinckii Group 4
2853730046	DJ140	C. beijerinckii Group 4	P230	NCP Culture Collection - C. beijerinckii Group 4
2853619817	DJ221	C. beijerinckii Group 4	BASB/B3 I/124	NCP Culture Collection - C. beijerinckii Group 4
2853467124	DJ273	C. beijerinckii Group 4	P200	NCP Culture Collection - C. beijerinckii Group 4
2853160880	DJ102	C. beijerinckii Group 4	P173	NCP Culture Collection - C. beijerinckii Group 4
2853631130	DJ277	C. beijerinckii Group 4	P202	NCP Culture Collection - C. beijerinckii Group 4
2853349477	DJ235	C. beijerinckii Group 4	BASB/B2	NCP Culture Collection - C. beijerinckii Group 4
2853602832	DJ215	C. beijerinckii Group 4	BASB/B3/SW/136	NCP Culture Collection - C. beijerinckii Group 4
2853254104	DJ155	C. beijerinckii Group 4	P174	NCP Culture Collection - C. beijerinckii Group 4
2837793746	DJ157	C. beijerinckii Group 4	P174	NCP Culture Collection - C. beijerinckii Group 4
2837884107	DJ275	C. beijerinckii Group 4	P200	NCP Culture Collection - C. beijerinckii Group 4
2853177773	DJ107	C. beijerinckii Group 4	P199	NCP Culture Collection - C. beijerinckii Group 4
2853495384	DJ164	C. beijerinckii Group 4	P218	NCP Culture Collection - C. beijerinckii Group 4
2853355128	DJ236	C. beijerinckii Group 4	BASB/B2	NCP Culture Collection - C. beijerinckii Group 4
2853614135	DJ217	C. beijerinckii Group 4	BASB/B3 SW/136	NCP Culture Collection - C. beijerinckii Group 4
2853332325	DJ229	C. beijerinckii Group 4	BASB/B2	NCP Culture Collection - C. beijerinckii Group 4
2853701550	DJ092	C. beijerinckii Group 4	P199	NCP Culture Collection - C. beijerinckii Group 4
2853303900	DJ186	C. beijerinckii Group 4	P160-B	NCP Culture Collection - C. beijerinckii Group 4
2853444310	DJ264	C. beijerinckii Group 4	NCP21	NCP Culture Collection - C. beijerinckii Group 4
2853028596	DJ040	C. beijerinckii Group 4	BAS/B/F (13/10/44)	NCP Culture Collection - C. beijerinckii Group 4
2853416085	DJ254	C. beijerinckii Group 4	BASB/B3/SW/136	NCP Culture Collection - C. beijerinckii Group 4
2853389067	DJ244	C. beijerinckii Group 4	BASB/B3 I/132	NCP Culture Collection - C. beijerinckii Group 4
2853695950	DJ336	C. beijerinckii Group 4	37/3 (IMUN British)	NCP Culture Collection - C. beijerinckii Group 4
2853343713	DJ234	C. beijerinckii Group 4	BASB/B2	NCP Culture Collection - C. beijerinckii Group 4
2853757673	DJ151	C. beijerinckii Group 4	P171	NCP Culture Collection - C. beijerinckii Group 4
2853220128	DJ121	C. beijerinckii Group 4	P145	NCP Culture Collection - C. beijerinckii Group 4
2853724395	DJ139	C. beijerinckii Group 4	P230	NCP Culture Collection - C. beijerinckii Group 4
2853237126	DJ127	C. beijerinckii Group 4	BAS/B (BAS/B) (13/10/44)	NCP Culture Collection - C. beijerinckii Group 4
2853501020	DJ165	C. beijerinckii Group 4	P218	NCP Culture Collection - C. beijerinckii Group 4
2853372082	DJ239	C. beijerinckii Group 4	BASB/B3	NCP Culture Collection - C. beijerinckii Group 4
2853366435	DJ238	C. beijerinckii Group 4	BASB/B3	NCP Culture Collection - C. beijerinckii Group 4
2852829042	DJ019	C. beijerinckii Group 4	P259	NCP Culture Collection - C. beijerinckii Group 4
2853421707	DJ255	C. beijerinckii Group 4	BASB/B3/SW/ 136	NCP Culture Collection - C. beijerinckii Group 4
2853478429	DJ085	C. beijerinckii Group 4	BASB/B2 (28/2/44) (28/02/45)	NCP Culture Collection - C. beijerinckii Group 4
2853506708	DJ166	C. beijerinckii Group 4	P236	NCP Culture Collection - C. beijerinckii Group 4
2853591502	DJ212	C. beijerinckii Group 4	BASB/B2 28/2/1944 (28/02/46-7)	NCP Culture Collection - C. beijerinckii Group 4
2853066801	DJ073	C. beijerinckii Group 4	P261	NCP Culture Collection - C. beijerinckii Group 4
2853427381	DJ256	C. beijerinckii Group 4	BASB/B3/SW/136	NCP Culture Collection - C. beijerinckii Group 4
2853017232	DJ020	C. beijerinckii Group 4	P280	NCP Culture Collection - C. beijerinckii Group 4
2853557536	DJ198	C. beijerinckii Group 4	BAS/B (BAS/B/F) (13/10/44)	NCP Culture Collection - C. beijerinckii Group 4
2853863019	DJ284	C. beijerinckii Group 4	BASB/B3 I/124	NCP Culture Collection - C. beijerinckii Group 4
